# Supplementary material for: Reusable Biosensor for Easy RNA Detection from Unfiltered Saliva
Source: Sensors (Basel). 2025 Jan 9;25(2):360. doi: 10.3390/s25020360 (PMC11769206; doi:10.3390/s25020360)
Supplement: Supplementary file 1 [file sensors-25-00360-s001.zip]

Archive with 1 entries (1 files):
- sensors-3300971-supplementary.pdf
